# Supplementary material for: The Application of Consensus Weighted Gene Co-expression Network Analysis to Comparative Transcriptome Meta-Datasets of Multiple Sclerosis in Gray and White Matter
Source: Front Neurol. 2022 Feb 24;13:807349. doi: 10.3389/fneur.2022.807349 (PMC8907380; doi:10.3389/fneur.2022.807349)
Supplement: Supplementary file 1 [file Data_Sheet_1.CSV]

gene	imp
PCBP1	0.135
HSP90AB1	0.13
HSPA7	0.11
CHMP6	0.073
LRIF1	0.07
SNAPC5P1	0.068
STIP1	0.052
SNORD14D	0.04
HSPA6	0.0385
AHSA1	0.0375
DNAJA1	0.0285
MXD1	0.028
CHORDC1	0.026
SNX3	0.026
DNAJB1	0.0254
PTGES3	0.0233
FAAP100	0.0238
CACYBP	0.023
TENT4B	0.02
DERL3	0.012
PPID	0.01
THUMPD3-AS1	0
ANGEL1	0
DCAL4F1	0
XXYLT1	0
DNAJB4	0
HSPH1	0
HSD17B7	0
